# Supplementary material for: A Phylogenetic Analysis Based on Whole Genome Re-Sequencing of 41 Dendrobium Species
Source: Curr Issues Mol Biol. 2025 Apr 15;47(4):276. doi: 10.3390/cimb47040276 (PMC12025457; doi:10.3390/cimb47040276)
Supplement: Supplementary file 1 [file cimb-47-00276-s001.zip]

Archive with 1 entries (1 files):
- cimb-3494212-supplementary.pdf
